# Supplementary material for: The Impact of Facility Surgical Caseload Volumes on Survival Outcomes in Patients Undergoing Radical Cystectomy
Source: Cancers (Basel). 2022 Dec 3;14(23):5984. doi: 10.3390/cancers14235984 (PMC9735798; doi:10.3390/cancers14235984)
Supplement: Supplementary file 1 [file cancers-14-05984-s001.zip]

Archive with 1 entries (1 files):
- cancers-1987985-supplementary.pdf
